# Supplementary material for: Evaluating the Greenness of Wine Analytical Chemistry: A New Metric Approach
Source: Foods. 2024 Nov 7;13(22):3557. doi: 10.3390/foods13223557 (PMC11592660; doi:10.3390/foods13223557)
Supplement: Supplementary file 1 [file foods-13-03557-s001.zip]

Archive with 3 entries (3 files):
- scores.csv
- settings.yaml
- Software Supporting Information for GWAPE.pdf
