# Supplementary material for: Evaluating the Greenness of Wine Analytical Chemistry: A New Metric Approach
Source: Foods. 2024 Nov 7;13(22):3557. doi: 10.3390/foods13223557 (PMC11592660; doi:10.3390/foods13223557)
Supplement: Supplementary file 1 [file foods-13-03557-s001.zip › scores.csv]

Metric	Value	Weight
Type of measurements	Ex-situ without storage	2
Number of unitary steps	1	1
Degree of automatization and miniaturization	automatic-non-miniaturized	3
Number of parameters under analysis	5	1
Sample throughput	144	1
Energy consumption	0.09	1
Hazard classification of reagents	No hazardous pictograms	1
Sample volume	5	0
Liquid waste	5	2
Consumable material waste	Yes
Calibration	Yes	3
Calibration waste	15
